# Supplementary material for: Immune Classification and Immune Landscape Analysis of Triple-Negative Breast Cancer
Source: Front Genet. 2021 Nov 2;12:710534. doi: 10.3389/fgene.2021.710534 (PMC8593253; doi:10.3389/fgene.2021.710534)
Supplement: Supplementary file 1 [file DataSheet1.ZIP]

Archive with 7 entries (7 files):
- S2_GEO_TNBC_Clinical.txt
- S3_Immune_related_genes.v2.txt
- S4_METABRIC_TNBC_subtype.txt
- S5_METABRIC_TNBC_Module_gene_cor.txt
- S_Fig. turquoise.tif
- S_module.pdf
- S1_metabric_brca_cli.txt
