# Supplementary material for: Immune Classification and Immune Landscape Analysis of Triple-Negative Breast Cancer
Source: Front Genet. 2021 Nov 2;12:710534. doi: 10.3389/fgene.2021.710534 (PMC8593253; doi:10.3389/fgene.2021.710534)
Supplement: Supplementary file 1 [file DataSheet1.ZIP › S2_GEO_TNBC_Clinical.txt]

Samples	OS.time	OS
GSM1419942	1520	1
GSM1419943	1281	1
GSM1419944	1066	1
GSM1419945	1050	1
GSM1419946	422	1
GSM1419947	2081	0
GSM1419948	4517	0
GSM1419949	3070	0
GSM1419950	618	1
GSM1419951	5150	0
GSM1419952	4996	0
GSM1419953	480	1
GSM1419954	4815	0
GSM1419955	1879	0
GSM1419956	1081	1
GSM1419957	4939	0
GSM1419958	4783	0
GSM1419968	4824	0
GSM1419969	767	1
GSM1419970	4562	0
GSM1419971	871	1
GSM1419972	4572	0
GSM1419973	1055	1
GSM1419974	1430	1
GSM1419975	4270	0
GSM1419976	3884	0
GSM1419977	2034	0
GSM1419978	2593	0
GSM1419979	3786	0
GSM1419980	4143	0
GSM1419981	4147	0
GSM1419982	3809	0
GSM1419983	1217	0
GSM1419984	3393	0
GSM1419985	616	0
GSM1419986	3492	0
GSM1419987	3628	0
GSM1419988	3473	0
GSM1419989	65	0
GSM1419990	3221	0
GSM1419991	822	1
GSM1419992	3001	0
GSM1419993	2125	0
GSM1419994	163	1
GSM1419995	1047	1
GSM1419996	2887	0
GSM1419997	2658	0
GSM1419998	20	0
GSM1419999	2781	0
GSM1420000	2672	0
GSM1420001	2569	0
GSM1420002	2261	1
GSM1420003	2086	0
GSM1420004	2527	0
GSM1420005	811	1
GSM1420006	2293	0
GSM1420007	2456	0
GSM1420008	2418	0
GSM1420009	1950	0
GSM1420010	1638	1
GSM1420011	1466	0
GSM1420012	1632	1
GSM1420013	2315	0
GSM1420014	2080	0
GSM1420015	2011	0
GSM1420016	2063	0
GSM1420017	2289	0
GSM1420018	839	1
GSM1420019	601	1
GSM1420020	1560	0
GSM1420021	617	1
GSM1420022	3277	0
GSM1420023	2032	0
GSM1420024	3341	0
GSM1420025	3351	0
GSM1420026	2524	0
GSM1420027	3053	0
GSM1420028	1443	1
GSM1420029	3148	0
GSM1420030	2991	0
GSM1420031	1422	0
GSM1420032	818	0
GSM1420033	2570	0
GSM1420034	2619	0
GSM1420035	986	1
GSM1420036	2648	0
GSM1420037	2717	0
GSM1420038	1185	1
GSM1420039	619	1
GSM1420040	1632	0
GSM1420041	1734	1
GSM1420042	2219	0
GSM1420043	892	1
GSM1420044	1892	0
GSM1420045	2009	0
GSM1420046	2025	0
GSM1420047	1664	0
GSM1420048	1633	0
GSM1420049	1780	0
GSM1420050	1639	0
GSM1420051	904	1
GSM1420052	1647	0
GSM1420053	1547	0
GSM1420054	1262	0
GSM1420055	1430	0
GSM1420056	1381	0
GSM1420057	1390	0
