# Supplementary material for: Immune Classification and Immune Landscape Analysis of Triple-Negative Breast Cancer
Source: Front Genet. 2021 Nov 2;12:710534. doi: 10.3389/fgene.2021.710534 (PMC8593253; doi:10.3389/fgene.2021.710534)
Supplement: Supplementary file 1 [file DataSheet1.ZIP › S4_METABRIC_TNBC_subtype.txt]

Cluster
MB-0062	IS2
MB-0079	IS2
MB-0100	IS2
MB-0115	IS2
MB-0127	IS1
MB-0149	IS1
MB-0157	IS3
MB-0163	IS1
MB-0164	IS2
MB-0174	IS2
MB-0179	IS3
MB-0188	IS3
MB-0191	IS2
MB-0200	IS1
MB-0206	IS3
MB-0211	IS1
MB-0214	IS2
MB-0220	IS3
MB-0221	IS2
MB-0238	IS3
MB-0249	IS1
MB-0259	IS1
MB-0265	IS3
MB-0269	IS2
MB-0278	IS1
MB-0284	IS2
MB-0289	IS2
MB-0292	IS1
MB-0294	IS2
MB-0303	IS3
MB-0316	IS3
MB-0318	IS1
MB-0340	IS2
MB-0350	IS1
MB-0352	IS3
MB-0354	IS3
MB-0372	IS2
MB-0396	IS2
MB-0399	IS1
MB-0400	IS2
MB-0401	IS2
MB-0414	IS3
MB-0420	IS1
MB-0424	IS2
MB-0436	IS1
MB-0446	IS2
MB-0453	IS1
MB-0464	IS2
MB-0470	IS1
MB-0481	IS2
MB-0489	IS3
MB-0494	IS2
MB-0495	IS1
MB-0500	IS1
MB-0502	IS3
MB-0516	IS1
MB-0525	IS1
MB-0540	IS3
MB-0558	IS2
MB-0581	IS1
MB-0582	IS1
MB-0588	IS2
MB-0608	IS3
MB-0613	IS2
MB-0617	IS2
MB-0627	IS3
MB-0634	IS3
MB-0639	IS1
MB-0653	IS2
MB-0658	IS3
MB-0659	IS1
MB-0660	IS1
MB-0664	IS1
MB-0869	IS2
MB-0874	IS2
MB-0893	IS3
MB-0901	IS2
MB-0906	IS3
MB-2556	IS2
MB-2643	IS2
MB-2718	IS3
MB-2724	IS3
MB-2753	IS2
MB-2754	IS1
MB-2771	IS1
MB-2827	IS3
MB-2833	IS3
MB-2834	IS2
MB-2842	IS2
MB-2849	IS3
MB-2850	IS3
MB-2857	IS3
MB-2904	IS3
MB-2912	IS3
MB-2917	IS2
MB-2922	IS2
MB-2929	IS2
MB-2957	IS2
MB-2963	IS3
MB-2993	IS2
MB-3001	IS2
MB-3014	IS2
MB-3046	IS1
MB-3057	IS2
MB-3058	IS2
MB-3062	IS3
MB-3063	IS2
MB-3067	IS3
MB-3123	IS2
MB-3153	IS2
MB-3211	IS2
MB-3218	IS3
MB-3271	IS3
MB-3277	IS2
MB-3292	IS3
MB-3297	IS2
MB-3383	IS1
MB-3395	IS3
MB-3396	IS2
MB-3453	IS2
MB-3476	IS3
MB-3500	IS2
MB-3502	IS2
MB-3567	IS3
MB-3702	IS3
MB-3706	IS2
MB-3752	IS3
MB-4015	IS1
MB-4024	IS1
MB-4146	IS3
MB-4254	IS3
MB-4303	IS2
MB-4332	IS2
MB-4351	IS2
MB-4354	IS2
MB-4407	IS1
MB-4408	IS2
MB-4416	IS3
MB-4417	IS2
MB-4621	IS1
MB-4622	IS3
MB-4640	IS1
MB-4660	IS2
MB-4667	IS3
MB-4679	IS3
MB-4696	IS2
MB-4707	IS2
MB-4714	IS2
MB-4715	IS2
MB-4717	IS1
MB-4732	IS2
MB-4733	IS3
MB-4757	IS2
MB-4758	IS1
MB-4769	IS1
MB-4792	IS1
MB-4793	IS2
MB-4859	IS3
MB-4865	IS2
MB-4880	IS2
MB-4881	IS2
MB-4888	IS2
MB-4893	IS3
MB-4904	IS3
MB-4911	IS2
MB-4928	IS2
MB-4931	IS3
MB-4938	IS1
MB-4942	IS3
MB-4945	IS2
MB-4974	IS2
MB-4982	IS2
MB-4992	IS1
MB-4993	IS1
MB-5008	IS1
MB-5041	IS3
MB-5052	IS3
MB-5057	IS2
MB-5058	IS2
MB-5065	IS3
MB-5070	IS3
MB-5072	IS1
MB-5100	IS3
MB-5102	IS1
MB-5115	IS2
MB-5126	IS2
MB-5135	IS1
MB-5138	IS3
MB-5145	IS2
MB-5148	IS2
MB-5155	IS1
MB-5162	IS1
MB-5173	IS1
MB-5208	IS2
MB-5209	IS3
MB-5213	IS2
MB-5222	IS3
MB-5223	IS3
MB-5225	IS3
MB-5232	IS2
MB-5235	IS1
MB-5236	IS2
MB-5258	IS1
MB-5281	IS1
MB-5295	IS1
MB-5298	IS3
MB-5299	IS2
MB-5323	IS3
MB-5335	IS1
MB-5346	IS2
MB-5348	IS3
MB-5390	IS2
MB-5392	IS3
MB-5408	IS3
MB-5421	IS2
MB-5427	IS1
MB-5440	IS3
MB-5446	IS1
MB-5450	IS2
MB-5465	IS1
MB-5526	IS2
MB-5529	IS2
MB-5531	IS3
MB-5547	IS1
MB-5548	IS2
MB-5551	IS1
MB-5560	IS2
MB-5566	IS2
MB-5572	IS3
MB-5577	IS3
MB-5602	IS3
MB-5616	IS3
MB-5624	IS2
MB-5633	IS3
MB-5634	IS3
MB-5651	IS3
MB-5655	IS1
MB-6052	IS3
MB-6055	IS3
MB-6058	IS3
MB-6062	IS3
MB-6098	IS1
MB-6143	IS1
MB-6144	IS3
MB-6152	IS3
MB-6178	IS2
MB-6188	IS3
MB-6223	IS3
MB-6237	IS2
MB-6242	IS2
MB-6245	IS2
MB-6248	IS2
MB-6251	IS1
MB-6272	IS2
MB-6280	IS2
MB-6305	IS3
MB-6318	IS2
MB-6336	IS2
MB-7007	IS2
MB-7008	IS2
MB-7009	IS2
MB-7012	IS1
MB-7017	IS3
MB-7023	IS2
MB-7025	IS3
MB-7030	IS1
MB-7031	IS2
MB-7036	IS2
MB-7038	IS2
MB-7039	IS2
MB-7045	IS2
MB-7049	IS1
MB-7052	IS3
MB-7055	IS1
MB-7057	IS1
MB-7066	IS1
MB-7078	IS1
MB-7081	IS3
MB-7087	IS2
MB-7089	IS3
MB-7090	IS1
MB-7114	IS2
MB-7119	IS3
MB-7121	IS3
MB-7145	IS1
MB-7151	IS1
MB-7154	IS3
MB-7155	IS2
MB-7158	IS3
MB-7159	IS1
MB-7165	IS2
MB-7205	IS2
MB-7208	IS3
MB-7225	IS1
MB-7252	IS3
MB-7258	IS1
MB-7267	IS2
MB-7269	IS3
MB-7270	IS2
