# Supplementary material for: Immune Classification and Immune Landscape Analysis of Triple-Negative Breast Cancer
Source: Front Genet. 2021 Nov 2;12:710534. doi: 10.3389/fgene.2021.710534 (PMC8593253; doi:10.3389/fgene.2021.710534)
Supplement: Supplementary file 1 [file DataSheet1.ZIP › S5_METABRIC_TNBC_Module_gene_cor.txt]

Module	Correlation
A2M	blue	0.225632203155489
ACE	blue	0.205486560197379
ACP5	blue	0.634642676286299
ACSM5	blue	0.496878994397535
ACVR2B	blue	-0.283699641849227
ADAP2	blue	0.865276988696392
ADORA3	blue	0.500434247074495
AHCYL2	blue	-0.237458828033015
AIF1	blue	0.864921166437416
ALDH1A1	blue	0.551153953646383
ALDH3B1	blue	0.474711531790729
ALOX5AP	blue	0.656011074421976
ALOXE3	blue	-0.119708738574526
ALPK2	blue	0.427673112142912
AP1S2	blue	0.727628981595742
AP3B1	blue	0.327660470963953
APOC1	blue	0.612533431951249
APOE	blue	0.588673244240577
AQP9	blue	0.559806554024069
ARHGAP18	blue	0.314137982602363
ARHGEF37	blue	-0.369058628176785
ARRB2	blue	0.658916851740917
ARSB	blue	0.531875004280068
ASGR2	blue	0.629233078222594
ASRGL1	blue	0.0542185116733881
AVPR1A	blue	0.0514511156139052
B2M	blue	0.516439309475355
BEX5	blue	-0.0772731352009408
BIRC6	blue	-0.206655734769954
BMP2K	blue	0.634518297992071
BST1	blue	0.573171409084936
C10orf128	blue	0.601506059377958
C10orf99	blue	-0.0384965715186469
C15orf48	blue	0.497440703049278
C19orf38	blue	0.265146368611024
C1orf162	blue	0.885999561969254
C1orf54	blue	0.789034989082195
C1QA	blue	0.837071689334667
C1QB	blue	0.851560561324229
C1QC	blue	0.839860248013739
C2	blue	0.768398169122889
C9orf139	blue	0.0859435471966221
CAMK1	blue	0.438107815933683
CANX	blue	0.715451136537015
CASP5	blue	0.474698440237333
CASS4	blue	0.241916036545434
CCDC102B	blue	0.179016538651933
CCL11	blue	0.210679094563716
CCL13	blue	0.569349853147935
CCL18	blue	0.574483199970704
CCL20	blue	0.119356088798355
CCL23	blue	0.527095499282034
CCL26	blue	0.309431612263489
CCL2	blue	0.69501887293207
CCL3	blue	0.680533575903977
CCL3L1	blue	0.435324332073909
CCL3L3	blue	0.719006715128638
CCL4	blue	0.740410941799879
CCL4L1	blue	0.0706099712090607
CCL7	blue	0.332594895546408
CCR1	blue	0.782596029713355
CD14	blue	0.823103937200674
CD163	blue	0.873072109799672
CD200	blue	0.392976046957656
CD207	blue	-0.130089739708068
CD300A	blue	0.792271135634056
CD300LB	blue	0.462243769878398
CD33	blue	0.867547797983895
CD68	blue	0.800292691425187
CD74	blue	0.795848462119991
CD84	blue	0.858701787072188
CD86	blue	0.843998627966383
CDSN	blue	-0.0409707106155912
CEACAM19	blue	-0.214733026615556
CHN1	blue	0.430481260152978
CHRNA6	blue	-0.116086538514107
CHST13	blue	0.476266735895211
CLEC12A	blue	0.738828835191847
CLEC1A	blue	0.558317490712251
CLEC4A	blue	0.804408722384094
CLEC4E	blue	0.176497518315591
CLEC5A	blue	0.260674290867233
CLIC3	blue	0.0697062062058805
CMKLR1	blue	0.829323001036095
CNFN	blue	-0.345146386693672
CNTFR	blue	-0.0688152838637896
CPVL	blue	0.797551299864931
CRCT1	blue	-0.0487420323891501
CRYBB1	blue	0.368537645095485
CSF1	blue	0.422442108094794
CSF1R	blue	0.823308121022541
CSF2RA	blue	0.755016842844499
CSF3R	blue	0.504007813975092
CSGALNACT2	blue	0.400742234271779
CTHRC1	blue	0.424029053787625
CTSB	blue	0.641096102825757
CTSO	blue	0.550541369200649
CTSZ	blue	0.540226856820092
CX3CL1	blue	-0.0909020143271513
CXCL1	blue	0.111624366609353
CXCL16	blue	0.353780703648437
CXCL2	blue	0.310196188471823
CXCL5	blue	0.0832000270897039
CXCL6	blue	0.0834150472283097
CXCR2	blue	0.0917579723448176
CXCR4	blue	0.391103193270941
CXorf21	blue	0.291595039283016
CYBB	blue	0.85018265272973
CYP1B1	blue	0.304904363897724
CYP27A1	blue	0.175995540789911
DHRS1	blue	-0.162366016809048
DHRS9	blue	0.712597733165273
DMKN	blue	-0.251732183748677
DMXL2	blue	0.51567970802097
DNAJC5B	blue	0.515206253785398
DOCK11	blue	0.790413918105233
DOCK4	blue	0.219052664759254
DSC1	blue	-0.0464431383783392
DSP	blue	-0.489068977274031
DYSF	blue	0.255654497790621
EGF	blue	-0.164730746369779
EMILIN2	blue	0.799625736043278
ENPP4	blue	0.239721378297682
ENTPD1	blue	0.712302344315005
EP300	blue	-0.0162178464055399
EPS8	blue	0.148472034490749
EPS8L1	blue	-0.206907196623911
ERN1	blue	0.148322011612024
ERP27	blue	-0.169484289912086
EVI2A	blue	0.790492929562447
EVPL	blue	-0.520624140130073
FABP3	blue	0.261263477287007
FAM105A	blue	0.511382874843678
FAM19A5	blue	-0.132496949443881
FAM25A	blue	-0.0169979034242388
FAM46B	blue	-0.345661787870035
FAM49A	blue	0.44102834986112
FAM83A	blue	-0.130919394998505
FAS	blue	0.317787010410167
FBP1	blue	0.569240888036606
FCER1G	blue	0.87858692522943
FCGBP	blue	-0.0104912143157707
FCGR1A	blue	0.417429973914332
FCGR1B	blue	0.784148716355069
FCGR2A	blue	0.798234144581247
FCGR2B	blue	0.7247565353896
FCGR3A	blue	0.231214632467893
FCGRT	blue	0.637304677690369
FCN1	blue	0.686264697473081
FGL2	blue	0.781042988515663
FGR	blue	0.767169374759097
FLT1	blue	0.105312961026946
FLVCR2	blue	0.614748785294903
FNIP2	blue	0.43540545974686
FPR1	blue	0.722824650551549
FPR2	blue	0.474464026757042
FPR3	blue	0.808372814301179
FSCN1	blue	-0.0884554144622466
FUCA1	blue	0.743077956761911
GALM	blue	0.644722899467003
GATA1	blue	0.0755272021032825
GATA3	blue	-0.0643508677798118
GBGT1	blue	0.409958652467235
GDF5	blue	-0.173836546545214
GFRA3	blue	-0.291177354319787
GIMAP6	blue	0.763142751120226
GLRX	blue	0.625349534269625
GNA15	blue	0.272032212909874
GNAI2	blue	0.645035671247174
GNG7	blue	-0.202120773779365
GNS	blue	0.438816512428112
GPBAR1	blue	0.551376221930094
GPR141	blue	0.413029404117911
GPR183	blue	0.725255711373668
GPR34	blue	0.719499062071609
GPR35	blue	0.0256617744701972
GPR65	blue	0.662189530234706
GPR84	blue	0.526999766797006
GSDMA	blue	0.451818952604591
GYPC	blue	0.516091638859317
HAMP	blue	0.412527184722414
HERPUD1	blue	0.44741732392011
HFE	blue	0.224856391535997
HIPK3	blue	0.103061476179166
HK3	blue	0.638164756385918
HLA-DPA1	blue	0.754553602754474
HLA-DQA1	blue	0.75697095836529
HLA-DQA2	blue	-0.145114193356427
HLA-DRA	blue	0.74128904846634
HLX	blue	0.527720668990715
HNMT	blue	0.683941432359936
HRH2	blue	0.00548308607788452
HS3ST1	blue	0.228907263688303
HS3ST2	blue	0.503896584534081
HSD17B14	blue	0.289552612180505
HSP90AB1	blue	-0.427956890584876
HTRA4	blue	0.437363092893012
IFFO1	blue	0.701716788329927
IFI30	blue	0.710650556933858
IFNW1	blue	-0.0396033593646798
IGSF6	blue	0.75386341048503
IL10	blue	0.31796334837318
IL12B	blue	0.0850870661076026
IL17RA	blue	0.373805984516357
IL1A	blue	0.0640622257853054
IL1B	blue	0.462343467165227
IL1RN	blue	0.571042935405289
IL20RB	blue	-0.191538029372667
IL24	blue	0.0829701600491839
IL6	blue	0.50792093976312
IL9	blue	0.0729682854459341
ITGAX	blue	0.716583498371382
ITGB2	blue	0.848776084658736
JUP	blue	-0.552417965862263
KCNH2	blue	-0.252802558658866
KCNK13	blue	0.380122890787081
KCTD12	blue	0.677240884500541
KIAA1549	blue	-0.369834831887075
KIR2DL1	blue	-0.202319414825729
KIT	blue	-0.179435435473045
KLK7	blue	-0.184387936356199
KLK9	blue	-0.0131953309578328
KRT1	blue	-0.0288815502970118
KRT78	blue	-0.0556382202973356
LAIR1	blue	0.861830099218213
LAIR2	blue	0.784973793119013
LAP3	blue	0.618038976074098
LAPTM5	blue	0.787567947873845
LGI2	blue	0.44493175240057
LGMN	blue	0.745095987186594
LHFPL2	blue	0.724184163120877
LIG3	blue	-0.457229897150512
LILRA2	blue	0.637488207533337
LILRA3	blue	0.534066863610848
LILRA5	blue	0.622708428257311
LILRA6	blue	0.100484737405753
LILRB1	blue	0.556410535159155
LILRB3	blue	0.757442588827839
LILRB4	blue	0.841192140227811
LILRB5	blue	0.490903771880438
LIMS1	blue	0.392854471178131
LIPA	blue	0.770221012179631
LOXL3	blue	0.501829896647248
LPL	blue	0.258126368046368
LRP6	blue	-0.276504470352086
LRRC25	blue	0.65225954691449
LSP1	blue	0.748785276971762
LST1	blue	0.777192603501159
LY86	blue	0.796247450149756
LY96	blue	0.821714490932146
LYPD5	blue	-0.181915879896256
LYZ	blue	0.758316101287294
MAGEL2	blue	-0.109763217449611
MAP7D1	blue	0.356297242458643
MGAT4A	blue	0.586165655122185
MGAT5	blue	-0.190830348260821
MLPH	blue	0.0459062983851793
MMP12	blue	0.347133430080768
MMP1	blue	0.143250872624003
MMP9	blue	0.45709128892478
MNDA	blue	0.851530921412385
MPEG1	blue	0.71220087732951
MPP1	blue	0.836708221903457
MR1	blue	0.621323001288894
MRC1	blue	0.240157415397469
MRO	blue	0.140567585585514
MS4A14	blue	0.421596334954894
MS4A4A	blue	0.713218099004489
MS4A6A	blue	0.862349811866575
MS4A7	blue	0.67353992842391
MSR1	blue	0.742087466489229
MXD1	blue	0.00875003077982476
MYO9A	blue	-0.345378216382844
NAIP	blue	0.515862534096516
NCCRP1	blue	-0.0947958370425304
NCF4	blue	0.853837601998703
NIPAL4	blue	-0.232111727957988
NLRC4	blue	0.741977409169349
NLRP3	blue	0.839460887326053
NR1H3	blue	0.493123198259445
NT5E	blue	0.453798301291743
OSCAR	blue	0.63204159689992
OSM	blue	0.477796794635941
OSMR	blue	0.293761964851155
P2RX4	blue	0.360783688033762
P2RX7	blue	0.144829963083866
PDCD1LG2	blue	0.549650306989685
PDZK1IP1	blue	-0.133598704422303
PECAM1	blue	0.748613698173286
PEG3	blue	-0.180310310469669
PHACTR1	blue	0.308755997301424
PIK3AP1	blue	0.581397515938186
PIK3R5	blue	0.373034782678087
PILRA	blue	0.809558609811539
PKD2L1	blue	0.494665591475268
PLA2G7	blue	0.643080573706159
PLCB4	blue	-0.42801299793337
PLEK	blue	0.833331642150238
PLEKHM3	blue	0.0800625959632239
PLEKHO2	blue	0.703174225582192
PLXNC1	blue	0.680096141293831
PPBP	blue	0.120609639613345
PRAM1	blue	0.542539399331609
PRKCQ	blue	0.123405389883935
PRLR	blue	-0.194771247072451
PRSS27	blue	-0.227657883450201
PSMD8	blue	-0.146246029102135
PTAFR	blue	0.648473476451744
PTGER2	blue	0.590638392768126
PTPRJ	blue	0.300240593136927
PTPRO	blue	0.864183786891184
RAB20	blue	0.430333993559959
RASSF3	blue	0.102108028333858
RDH12	blue	-0.0126327741218456
RGS1	blue	0.633980557198866
RGS18	blue	0.770533357035213
RNASE1	blue	0.546950807214987
RNASE2	blue	0.594796908982641
RNASE6	blue	0.836616928894877
RNASE7	blue	-0.055435628813213
S100A12	blue	0.0870700316727118
S100A7	blue	0.00207032539884577
S100A7A	blue	0.0373674276090026
S100A8	blue	0.196862004596576
S100A9	blue	0.230334953713327
SALL2	blue	-0.208400580075372
SAMSN1	blue	0.83821549115032
SBSN	blue	-0.122467253360277
SCEL	blue	-0.0266215571588057
SCN7A	blue	-0.0706399383191187
SDS	blue	0.376250629518439
SDSL	blue	0.232133091297202
SEC24A	blue	0.236249925936534
SEC24D	blue	0.368015059222374
SELENBP1	blue	-0.120047794611871
SERPINA1	blue	0.530608378216879
SERPING1	blue	0.626860651468364
SFN	blue	-0.272239889801231
SH2B3	blue	0.780207993656646
SIGLEC1	blue	0.711444021851519
SIGLEC5	blue	0.449440493287311
SIGLEC7	blue	0.634568581931571
SIGLEC9	blue	0.705809436665489
SLC10A2	blue	-0.144077808212729
SLC15A3	blue	0.752725881121658
SLC29A3	blue	0.708712822112648
SLC2A5	blue	0.482041398524103
SLC39A2	blue	-0.181878618898464
SLC7A7	blue	0.895196466096689
SLCO2B1	blue	0.90548372536218
SLURP1	blue	-0.205623525276205
SNTB1	blue	0.236515965390905
SOX5	blue	0.0839805246905035
SPI1	blue	0.827810577026391
SPRR1A	blue	0.00785248469598727
SPRR1B	blue	-0.00457882351570931
SPRR2D	blue	-0.0527898468346415
SPRR2E	blue	-0.0731684474701293
SPRR2G	blue	-0.0481566118779501
SRGN	blue	0.83428791747337
STAB1	blue	0.589702504751777
SUCNR1	blue	0.690787035969856
SULT1C2	blue	0.300004092145926
TBXAS1	blue	0.893908536433701
TCIRG1	blue	0.548754730046941
TCN2	blue	0.617053415179761
TGM1	blue	-0.108734966266148
TGM2	blue	0.62583688617546
TLR1	blue	0.600103947088726
TLR7	blue	0.670694798521823
TLR8	blue	0.863531831886616
TM4SF18	blue	0.0174266570853392
TM6SF1	blue	0.826970225271557
TMEM140	blue	0.754045099173075
TMEM150B	blue	0.429737009566719
TMEM176B	blue	0.66568949728862
TMEM200A	blue	0.350254783286253
TMEM26	blue	0.385518804063948
TMEM79	blue	-0.425319661988865
TNFRSF11A	blue	0.0508611706202166
TNFRSF11B	blue	0.184527171109366
TNFSF13	blue	0.712744356688162
TNFSF13B	blue	0.642426475329981
TNFSF18	blue	0.0809420020306454
TNFSF4	blue	0.458110281843929
TNS3	blue	0.434485502809278
TPK1	blue	0.706556219115723
TPSD1	blue	0.125843376215497
TREM2	blue	0.669900926646606
TRPC4AP	blue	-0.105202152673451
TRPV2	blue	0.792145959710017
TSPAN4	blue	0.543435212123207
TYROBP	blue	0.921820533470687
UBE2L6	blue	0.593489812015939
VAMP5	blue	0.783824194135318
VASH1	blue	0.440705258398734
VMO1	blue	0.426485453324235
VNN2	blue	0.469759136542917
VSIG4	blue	0.797813399657174
ZEB2	blue	0.790644521708898
ZNF366	blue	0.434167410314319
ZNF804A	blue	0.123931388493716
ZNF827	blue	-0.298234870132622
EIF2A	blue	-0.171820519845714
EIF2AK3	blue	-0.038809616876052
PANX1	blue	0.213206939779451
P2RY2	blue	-0.172873242718714
IFNA1	blue	-0.0208877483868757
IFNA2	blue	0.0604833392499936
TLR3	blue	0.330205477709649
VTCN1	blue	-0.343310225830178
ABCA6	yellow	0.832848086421587
ABCA8	yellow	0.761112622799071
ABCA9	yellow	0.592699536159104
ACVRL1	yellow	0.689650927995325
ADAMTS5	yellow	0.445054211112473
ADAMTS9	yellow	0.295059825817651
ADCY4	yellow	0.586920639792844
ADRA2A	yellow	0.673382420408623
ADRM1	yellow	-0.508499651098114
AGTR1	yellow	0.749975454041019
AKAP12	yellow	0.721601109571362
ANGPTL1	yellow	0.567189430934406
ANK2	yellow	0.662680762594887
APLNR	yellow	0.65605250460934
APOBEC3A	yellow	-0.414721668961156
AQP10	yellow	0.0779617120686318
AQP1	yellow	0.456253514396786
ARHGEF15	yellow	0.17526225185019
B3GAT1	yellow	0.162579166059091
BEND5	yellow	0.249590695408712
BHLHE22	yellow	0.584717361440944
C1QTNF7	yellow	0.443841450890206
CACNA2D2	yellow	0.136580529903596
CACNA2D4	yellow	-0.137261640079346
CAV1	yellow	0.725806309483899
CCDC80	yellow	0.776321323592673
CCL15	yellow	0.85141899445449
CD163L1	yellow	0.169799541514468
CD302	yellow	0.234316206382266
CD34	yellow	0.833735246838605
CD36	yellow	0.64040964311276
CD93	yellow	0.791832886376618
CDH3	yellow	-0.41593647374256
CDH5	yellow	0.829484789036749
CDH6	yellow	0.580904403122657
CHAC1	yellow	-0.265346795258393
CHRDL1	yellow	0.280425826675237
CILP	yellow	0.56476532273838
CLEC14A	yellow	0.838727690035477
CLEC3B	yellow	0.753319125657079
CLIP3	yellow	0.492989167001267
CMA1	yellow	0.335435703943627
CNRIP1	yellow	0.837202237436882
COL14A1	yellow	0.846073202192926
CPA3	yellow	0.754019978749401
CPXM1	yellow	0.728459972966957
CTSG	yellow	0.844150209092726
CTTNBP2	yellow	0.24633176008158
CX3CR1	yellow	0.636568060931607
CXCL12	yellow	0.815551616657646
DIXDC1	yellow	0.515177715783654
DKK2	yellow	0.374940952267657
DOK6	yellow	0.221515815502286
DPT	yellow	0.688210523017496
DUSP4	yellow	0.231455018385885
EBF1	yellow	0.850655916598708
EBF2	yellow	0.556938651675898
EDA2R	yellow	0.260623679885394
EDNRB	yellow	0.660975413150288
EFTUD2	yellow	-0.409117390170682
EMCN	yellow	0.802336598728655
ENG	yellow	0.700393089743187
ESAM	yellow	0.804175359815166
ETV3	yellow	-0.397235147815535
F13A1	yellow	0.75581358826657
FAM13C	yellow	0.584279331072359
FCER1A	yellow	0.639683800472156
FHL5	yellow	0.567483917610368
FOLR2	yellow	0.776942863871706
FRZB	yellow	0.337785877164038
FZD4	yellow	0.629404521147713
GAS7	yellow	0.661935620153293
GATA2	yellow	0.337002276630392
GATM	yellow	0.375155957004982
GHR	yellow	0.491684318997786
GJA4	yellow	0.777621841773256
GJB3	yellow	-0.376001433139862
GMPR	yellow	-0.212657622139737
GNG11	yellow	0.88312640554622
GPC5	yellow	0.0921536622100152
GPIHBP1	yellow	0.649000735563466
GUCY1A3	yellow	0.127620774465365
HDC	yellow	0.681058133644851
HIC1	yellow	0.544287753473454
HSPA4	yellow	-0.290428142520973
HYDIN	yellow	-0.202915824702187
IGDCC4	yellow	0.568375900816343
IGF1	yellow	0.675074755576564
IGSF10	yellow	0.295546944208608
IL17RB	yellow	-0.477382618160901
IL1R1	yellow	0.411735319647081
IL1RL1	yellow	0.260235400897983
JAM2	yellow	0.831053201022072
KCNJ8	yellow	0.604103351090307
KCNN4	yellow	-0.406723199396346
KIAA0368	yellow	-0.331212049738718
KITLG	yellow	0.261918373157419
KLHL11	yellow	-0.150893272463552
KLRC2	yellow	-0.143721402237553
LAD1	yellow	-0.555956495837453
LAMA2	yellow	0.754377614108477
LDB2	yellow	0.892946235689907
LEP	yellow	0.340335363418187
LEPR	yellow	0.562103721091298
LMTK2	yellow	-0.275278898666508
LTC4S	yellow	0.807488520912368
LYVE1	yellow	0.760884339199156
MAN1A2	yellow	-0.226351013001313
MAN1C1	yellow	0.771307060075299
MAP1LC3C	yellow	0.253415523618448
MEOX2	yellow	0.417713831023966
MET	yellow	-0.260683533140068
MFAP4	yellow	0.80799489881699
MRGPRF	yellow	0.801181801248566
MRPL55	yellow	-0.35358379894743
MRPS12	yellow	-0.281966996379261
MS4A2	yellow	0.678977168303713
MYCT1	yellow	0.762094583909783
NAALADL1	yellow	0.741877291175301
NAP1L3	yellow	0.55332314125546
NBEA	yellow	0.38520473307669
NEGR1	yellow	0.203601250649472
NHLRC2	yellow	-0.283637926454413
OGFRL1	yellow	-0.306897194591038
OGN	yellow	0.821775648816065
OTOA	yellow	0.0673763175049717
OVOL1	yellow	-0.318850611274785
PABPC5	yellow	0.190844407615982
PCDH18	yellow	0.628833568478728
PDE1A	yellow	0.782156174872858
PDE1B	yellow	0.596551097928714
PGLYRP4	yellow	-0.138420468182333
PGM5	yellow	0.796592236761375
PLAC9	yellow	0.883988520576106
PLCL1	yellow	0.353773357882408
PLEKHN1	yellow	-0.390809921819011
PPFIA2	yellow	0.244884480566284
PPP1R9A	yellow	-0.531854563267997
PRL	yellow	0.20512657168996
PROM1	yellow	-0.376655326356613
PSMC3	yellow	-0.302104488728513
PSMD11	yellow	-0.326237103728143
PSMD13	yellow	-0.316622032908573
PSMD14	yellow	-0.339132028073053
PSMD2	yellow	-0.408797649107476
PSMD3	yellow	-0.244417667263828
PSMD4	yellow	-0.481954805839904
PSME3	yellow	-0.304262995864307
PTGFR	yellow	0.244195766784787
PTH1R	yellow	0.724337000640339
PTPRB	yellow	0.744531805043027
PVR	yellow	-0.521854045709417
RAET1E	yellow	0.0555865620645412
RAI2	yellow	0.518228031888243
RASGRF2	yellow	0.26873097809329
RC3H2	yellow	-0.347471120796135
RCAN2	yellow	0.616010331226602
RELN	yellow	0.37364461524067
RGS5	yellow	0.63293097565048
RHOJ	yellow	0.793705488898921
RIF1	yellow	-0.45565359525875
ROBO4	yellow	0.419224763431402
RTKN2	yellow	-0.184003986747039
RUNX1T1	yellow	0.789703160347076
S1PR1	yellow	0.779242636245285
SHE	yellow	0.756240189062202
SLC18A2	yellow	0.322783000123792
SLC34A2	yellow	-0.318944233630285
SLIT2	yellow	0.697110374573985
SMPDL3B	yellow	-0.476133204271491
SOD3	yellow	0.321585864187936
SOX17	yellow	0.777540567347884
SPARCL1	yellow	0.79831140003125
SPRY1	yellow	0.732601900154564
ST6GALNAC3	yellow	0.103587985282035
STK33	yellow	-0.3413341917078
TEK	yellow	0.845320581276915
TGFBR2	yellow	0.800720409734018
TIE1	yellow	0.641932509582939
TLR5	yellow	-0.315715280267376
TNN	yellow	0.299522407599448
TNNT2	yellow	-0.296161810446367
TPSAB1	yellow	0.681799652321831
TPSG1	yellow	0.228979004261422
TSPAN11	yellow	-0.104499785563141
TTC37	yellow	0.259119770893909
TUBA4A	yellow	-0.279607343757248
USHBP1	yellow	0.233846532778909
VWF	yellow	0.740040628469885
XCR1	yellow	-0.148288186495161
XPNPEP2	yellow	0.4970519949703
ZEB1	yellow	0.619180557096793
EIF2AK1	yellow	-0.412490800237607
ABCB1	turquoise	0.705747133776929
ABCD2	turquoise	0.0715976265084147
ABI3	turquoise	0.784058582952206
ABI3BP	turquoise	0.690894582924129
ACAP1	turquoise	0.916584451885834
ACHE	turquoise	0.247378240293615
ACOXL	turquoise	0.105714675979446
ACSL5	turquoise	0.675601475427324
ACTN1	turquoise	-0.235674256574472
ADAM28	turquoise	0.622878794043524
ADAM8	turquoise	0.434832779200447
ADAMDEC1	turquoise	0.673887686912634
ADAMTS10	turquoise	0.0970087146277796
ADCYAP1	turquoise	-0.106466251016802
ADORA2A	turquoise	0.540510706551757
AFF3	turquoise	0.16201777143184
AGAP2	turquoise	0.239142156263933
AIM2	turquoise	0.741680939876958
AKAP2	turquoise	-0.321319136329673
AKAP5	turquoise	-0.0871067887595749
AKNA	turquoise	0.903430105441572
ALOX5	turquoise	0.642185715008294
AMH	turquoise	-0.206507778895262
AMPD1	turquoise	0.523029368592022
ANKRD17	turquoise	-0.165220462723846
ANKRD22	turquoise	0.326274708966587
ANKRD44	turquoise	0.292338510239622
ANKRD55	turquoise	0.632036804441698
APBB1IP	turquoise	0.835570374909979
APOBEC3G	turquoise	0.857334740394199
APOBEC3H	turquoise	0.748074872812913
ARHGAP15	turquoise	0.90770815181158
ARHGAP22	turquoise	0.218796245542526
ARHGAP25	turquoise	0.948900587718233
ARHGAP30	turquoise	0.8865752127639
ARHGAP31	turquoise	0.44818155165516
ARHGAP4	turquoise	0.829241764838481
ARHGAP9	turquoise	0.95289789802409
ARHGDIB	turquoise	0.688414984684742
ARHGEF6	turquoise	0.562616026554655
ARID5A	turquoise	0.278115221967863
ARL6IP5	turquoise	0.426704611417198
ARRB1	turquoise	0.235717232441959
ARRDC5	turquoise	0.640978212958827
ART4	turquoise	0.272953117503262
ASXL2	turquoise	0.237002536094787
ASXL3	turquoise	-0.114791692604764
ATE1	turquoise	-0.173322421494509
ATP2A3	turquoise	0.542793135495042
ATP8A1	turquoise	0.153693109837376
AZGP1	turquoise	-0.238657015670891
BANK1	turquoise	0.77446105381782
BATF	turquoise	0.655009183135645
BATF2	turquoise	0.398290961136882
BATF3	turquoise	0.49144472947884
BCL2A1	turquoise	-0.0316278242054235
BFSP2	turquoise	0.322960428981702
BHLHA15	turquoise	0.125400653627737
BIN2	turquoise	0.210655058231978
BLK	turquoise	0.77648752677854
BMP2	turquoise	-0.127383003057573
BMP7	turquoise	-0.108299104293571
BMPR1A	turquoise	-0.356237354108008
BMPR1B	turquoise	-0.319889146999513
BTK	turquoise	0.681801185908148
BTLA	turquoise	0.855317717440574
BTN2A2	turquoise	0.326704273950601
BTN3A1	turquoise	0.780075480391229
BTN3A2	turquoise	0.625361942731212
BTN3A3	turquoise	0.694017069936996
C15orf53	turquoise	0.199716794107168
C19orf66	turquoise	0.460120375585863
C1orf116	turquoise	-0.298572997023008
C1orf228	turquoise	0.622147234044014
C3	turquoise	0.472569173030079
C6orf132	turquoise	-0.292471022195235
C7	turquoise	0.44438952281036
CALB2	turquoise	-0.161496574903965
CALD1	turquoise	-0.350651639696895
CALR	turquoise	0.0893874863131136
CAMK4	turquoise	0.408189846778482
CARD11	turquoise	0.607081513431012
CARD9	turquoise	0.170199786686769
CCDC69	turquoise	0.406830286026367
CCL1	turquoise	0.0658231519262771
CCL16	turquoise	-0.118332881014323
CCL17	turquoise	0.484904044330755
CCL19	turquoise	0.747227283210576
CCL21	turquoise	0.585309573469444
CCL22	turquoise	0.545667044711908
CCL24	turquoise	0.131678729439533
CCL25	turquoise	0.264736599792737
CCL28	turquoise	-0.0732806958133615
CCL5	turquoise	0.76931491850766
CCR2	turquoise	0.744372175928621
CCR3	turquoise	0.181679304504515
CCR4	turquoise	0.631012920908698
CCR5	turquoise	0.215941186725464
CCR6	turquoise	0.758137167982876
CCR7	turquoise	0.898840910522724
CD160	turquoise	0.532669387236069
CD180	turquoise	0.289544226492082
CD19	turquoise	0.847696010779264
CD1B	turquoise	0.573335256451201
CD1C	turquoise	0.614421267373628
CD1E	turquoise	0.246096858001012
CD200R1	turquoise	0.562324195852904
CD226	turquoise	0.658843830815802
CD22	turquoise	0.652448296638618
CD244	turquoise	0.421235801237663
CD247	turquoise	0.941513055171022
CD274	turquoise	0.432794785779307
CD27	turquoise	0.895454405727859
CD28	turquoise	0.767342456442142
CD2	turquoise	0.922045879127462
CD37	turquoise	0.907871370710447
CD3D	turquoise	0.927347051559472
CD3E	turquoise	0.888813273444046
CD3G	turquoise	0.903027837182327
CD40	turquoise	0.750223967404739
CD40LG	turquoise	0.794064968734415
CD48	turquoise	0.89557824546035
CD4	turquoise	0.825203531764704
CD52	turquoise	0.791132534521472
CD53	turquoise	0.870275539290766
CD5	turquoise	0.916674033126852
CD6	turquoise	0.915258844132281
CD69	turquoise	0.785811269043003
CD70	turquoise	0.222631712170531
CD72	turquoise	0.78202210221872
CD7	turquoise	0.894016912094846
CD79A	turquoise	0.819798331477997
CD79B	turquoise	0.830209600302183
CD80	turquoise	0.431677905042238
CD8A	turquoise	0.867724227179061
CD8B	turquoise	0.52510537708981
CDC42SE2	turquoise	0.624970580574409
CDH20	turquoise	-0.105474090155249
CDK15	turquoise	-0.113132333833811
CDKL5	turquoise	-0.0729315589426753
CEACAM21	turquoise	0.0760095950056999
CEACAM4	turquoise	0.130028568912646
CELF2	turquoise	0.723135277096819
CERKL	turquoise	0.0764204186642496
CETP	turquoise	0.60750088544984
CFP	turquoise	0.607637438341801
CISH	turquoise	0.276350806849974
CLEC10A	turquoise	0.62135389255933
CLEC4D	turquoise	0.0637189775221132
CLEC4G	turquoise	0.297222919702675
CLEC4M	turquoise	0.210768933966883
CLEC6A	turquoise	0.0999149056435787
CLEC9A	turquoise	0.471282034194891
CLECL1	turquoise	0.786937093578759
CLIC5	turquoise	0.585483094765058
CLNK	turquoise	0.493898424542051
CLTB	turquoise	0.0329056104530359
CNR2	turquoise	0.279049532136803
COL6A6	turquoise	0.43419646530449
CORO1A	turquoise	0.936267469635909
CPNE5	turquoise	0.556544136229396
CR1	turquoise	0.537891606698483
CR2	turquoise	0.630181343564819
CREB3L1	turquoise	-0.0470976204001274
CRTAM	turquoise	0.178895023705486
CSF2	turquoise	0.178840989401149
CSF2RB	turquoise	0.363697039061907
CST7	turquoise	0.864310850476987
CTF1	turquoise	-0.199387834498668
CTLA4	turquoise	0.814629134126214
CTSW	turquoise	0.824097238101299
CXCL10	turquoise	0.416802994504903
CXCL13	turquoise	0.773311570547377
CXCL9	turquoise	0.70370175173036
CXCR3	turquoise	0.913186112447214
CXCR5	turquoise	0.853641974422652
CXCR6	turquoise	0.787860469044402
CXorf65	turquoise	0.589001334300812
CYBA	turquoise	0.615596380199448
CYFIP2	turquoise	0.601690418910689
CYSLTR1	turquoise	0.760548523820428
CYTIP	turquoise	0.863947937089691
DCBLD1	turquoise	-0.205454600638407
DDI2	turquoise	-0.148365308333494
DENND1C	turquoise	0.849662472998973
DENND2A	turquoise	-0.238265440964784
DERL3	turquoise	0.443729187299222
DOCK10	turquoise	0.871701805936905
DOCK2	turquoise	0.847236251861756
DOCK8	turquoise	0.843472640228486
DOK2	turquoise	0.733664639726478
DOK3	turquoise	0.619198918749256
DOK5	turquoise	-0.213022349851731
DPEP1	turquoise	0.238832405836414
DPEP2	turquoise	0.739366559172106
DPP8	turquoise	0.2214437268459
DSG1	turquoise	-0.155299592926917
DUOXA1	turquoise	-0.121071315060911
DUSP16	turquoise	-0.141854442097589
EDA	turquoise	-0.0926557782031976
EDAR	turquoise	0.116047516683937
EGFR	turquoise	-0.282677145333544
ENPP2	turquoise	0.522236090092253
ENPP3	turquoise	-0.0775200041170255
EOMES	turquoise	0.822033885428464
EPCAM	turquoise	-0.31108971662588
EPO	turquoise	-0.121391475256975
ERAP1	turquoise	0.28581122404004
ERAP2	turquoise	0.490794109069022
ETS1	turquoise	0.499934555722149
EVI2B	turquoise	0.86470760202681
F5	turquoise	0.240751950807069
FAM129C	turquoise	0.665257610066136
FAM168A	turquoise	-0.237110420162171
FAM177B	turquoise	0.188703681757996
FAM46C	turquoise	0.697300796472076
FAM78A	turquoise	0.757892983780739
FASLG	turquoise	0.6845498039988
FCAR	turquoise	0.741302466970969
FCER2	turquoise	0.667522598832982
FCGR3B	turquoise	0.203432280498223
FCRL2	turquoise	0.489414720224466
FCRL3	turquoise	0.741899960747824
FCRL5	turquoise	0.684896470868189
FCRL6	turquoise	0.345037831712567
FERMT3	turquoise	0.837360679869579
FGD2	turquoise	0.822600763114042
FGD3	turquoise	0.816260816321237
FGF14	turquoise	-0.0537247707020642
FICD	turquoise	0.301203168060307
FKBP11	turquoise	0.620342019449418
FLI1	turquoise	0.356593913546886
FLT3	turquoise	0.583061361641833
FLT4	turquoise	0.045987804497098
FMNL1	turquoise	0.509444479432555
FMNL3	turquoise	-0.0773465814656281
FNBP1	turquoise	0.628645798012083
FUT7	turquoise	0.394625889470872
FYN	turquoise	0.686772182674673
GAB3	turquoise	0.750911334892939
GAPT	turquoise	0.706562520384871
GBP1	turquoise	0.490255697372847
GBP2	turquoise	0.681096777073085
GBP4	turquoise	0.716011452072277
GBP5	turquoise	0.698636508049557
GGT1	turquoise	-0.0873159901798494
GHRL	turquoise	0.326713267405836
GIMAP2	turquoise	0.598876026344362
GIMAP4	turquoise	0.895628338153931
GIMAP5	turquoise	0.913571920278159
GIMAP7	turquoise	0.904455015587139
GIPC3	turquoise	0.0434763572900066
GIT2	turquoise	0.512309359957773
GJA5	turquoise	-0.0827982211516396
GLIPR2	turquoise	0.296792628702245
GMFG	turquoise	0.85986155687336
GMIP	turquoise	0.646344548996862
GNG2	turquoise	0.582960370597288
GNGT2	turquoise	0.735172969037678
GNLY	turquoise	0.72752001317845
GPR132	turquoise	0.82613894838163
GPR15	turquoise	0.057961204877534
GPR157	turquoise	-0.1331789916067
GPR171	turquoise	-0.0456103555797809
GPR174	turquoise	0.0820973861035345
GPR18	turquoise	0.849409044085118
GPR25	turquoise	0.0990199015319142
GPR55	turquoise	0.343271137753733
GPR82	turquoise	0.368844418197402
GPRIN3	turquoise	0.583847203743914
GPSM3	turquoise	0.89058706505119
GRAP	turquoise	0.826139701541549
GRAP2	turquoise	0.616851461092832
GRIN3A	turquoise	0.150306597644941
GTF2A1	turquoise	0.10250696427854
GZMA	turquoise	0.842229895506581
GZMB	turquoise	0.788639812104579
GZMH	turquoise	0.643512485166704
GZMK	turquoise	0.864296323563365
GZMM	turquoise	0.54871397335937
HCLS1	turquoise	0.878972577855146
HCST	turquoise	0.90379027770187
HIST1H2AE	turquoise	-0.221951727572537
HIST1H2AG	turquoise	-0.0909716510105095
HIST1H2AM	turquoise	-0.140051114615182
HIST1H3H	turquoise	-0.0874543116210943
HLA-A	turquoise	0.15760067104709
HLA-C	turquoise	0.351357879446138
HLA-DMA	turquoise	0.794050420183801
HLA-DMB	turquoise	0.825271644896254
HLA-DOA	turquoise	0.79060273876436
HLA-DOB	turquoise	0.738101276916587
HLA-DPB1	turquoise	0.682087468448712
HLA-DQB1	turquoise	0.345241871293089
HLA-DRB1	turquoise	0.122914827326466
HLA-DRB6	turquoise	0.320362708496979
HLA-E	turquoise	0.781029790029046
HLA-F	turquoise	0.666511893683057
HLA-G	turquoise	0.421527052384798
HLA-H	turquoise	0.4236656877583
HMSD	turquoise	0.179999736362772
HPGD	turquoise	-0.0363494597517577
HSD11B1	turquoise	0.544917521993293
HSPA1A	turquoise	-0.258123822091203
HSPA1L	turquoise	0.462345125260028
HSPA2	turquoise	-0.169376827855392
HVCN1	turquoise	0.61403784437465
ICAM2	turquoise	0.615731111106378
ICAM3	turquoise	0.751327830051153
ICK	turquoise	-0.218616220536387
ICOS	turquoise	0.860563657890771
IDO2	turquoise	0.428962156355165
IFNAR1	turquoise	0.359065801140801
IFNAR2	turquoise	0.300970672088066
IFNG	turquoise	0.667545208470552
IGLL1	turquoise	0.531864537958185
IKZF3	turquoise	0.634788600338281
IL10RA	turquoise	0.896139583563478
IL11RA	turquoise	0.29569616468882
IL12A	turquoise	0.164182556715367
IL12RB1	turquoise	0.722046172641605
IL13	turquoise	-0.0736464616140704
IL15	turquoise	0.525202848200869
IL15RA	turquoise	0.467488587704218
IL16	turquoise	0.807327586021839
IL17A	turquoise	0.0360642847823185
IL17B	turquoise	-0.0865523157114893
IL18BP	turquoise	0.806970551573474
IL18R1	turquoise	0.709205345642227
IL18RAP	turquoise	0.833114750536247
IL19	turquoise	0.037553039729495
IL1RAP	turquoise	-0.284461902532408
IL20RA	turquoise	-0.204902227354251
IL21	turquoise	0.0941029960870669
IL21R	turquoise	0.820167639368872
IL22	turquoise	-0.0932016291425416
IL2	turquoise	0.0349099102870707
IL27	turquoise	0.197646859739097
IL2RA	turquoise	0.484410119060435
IL2RG	turquoise	0.859337589665757
IL32	turquoise	0.494683789575068
IL3RA	turquoise	0.511741211513428
IL4R	turquoise	0.542837504680196
IL5RA	turquoise	0.115259032677424
IL6R	turquoise	0.407511289528111
IL6ST	turquoise	0.488308182628783
IL7	turquoise	0.469532888846957
IL7R	turquoise	0.856863694477148
IL9R	turquoise	0.471916429033347
INHBA	turquoise	0.131076651252131
INPP5D	turquoise	0.913877066039171
IPCEF1	turquoise	0.545695259970261
IQGAP2	turquoise	0.43645020428723
IRF1	turquoise	0.751897690978426
IRF4	turquoise	0.601561770690043
IRF7	turquoise	0.552217939474033
IRF8	turquoise	0.860798574556785
IRF9	turquoise	0.511452486072939
ISG20	turquoise	0.657588155929465
ITGA2B	turquoise	-0.112949694703047
ITGA4	turquoise	0.672973541043628
ITGA8	turquoise	0.261628010444879
ITGA9	turquoise	-0.108446761150203
ITGAD	turquoise	0.361399373926989
ITGB7	turquoise	0.839363603676237
ITK	turquoise	0.94867007968447
ITM2A	turquoise	0.644513686170066
JAK2	turquoise	0.67378443744058
JAK3	turquoise	0.130804150466708
JMY	turquoise	0.167472380728534
KCNA3	turquoise	0.528028711045096
KCNAB2	turquoise	0.188892952464334
KCNJ10	turquoise	0.164679230645875
KCNN3	turquoise	-0.00990041952529276
KCNT2	turquoise	0.174433229372262
FAM30A	turquoise	0.665649240526259
KIAA1755	turquoise	-0.188992013987781
KIF21B	turquoise	0.600357432874157
KIR2DL4	turquoise	0.535873685620139
KIR3DL1	turquoise	0.494976756913404
KIR3DL2	turquoise	0.485261002420848
KIR3DL3	turquoise	0.298642905437224
KLHDC10	turquoise	-0.314885757231356
KLHL6	turquoise	0.844700096640402
KLRB1	turquoise	0.838727168353411
KLRC1	turquoise	0.561525852513622
KLRC3	turquoise	0.52121168456314
KLRD1	turquoise	0.689011683709034
KLRG1	turquoise	0.76719478127162
KLRK1	turquoise	-0.116451872657018
KRT14	turquoise	-0.137115990628234
KRT16	turquoise	-0.294728612993871
KRT6A	turquoise	-0.119038296430883
KRT6B	turquoise	-0.192377451509992
KRT6C	turquoise	-0.21041935902368
LAG3	turquoise	0.67080307211784
LAMC2	turquoise	-0.325100581998793
LAT	turquoise	0.862468374120881
LAT2	turquoise	0.76695740578414
LATS1	turquoise	0.136622191406352
LCK	turquoise	0.819176755096208
LCN10	turquoise	0.0839414854859088
LCP1	turquoise	0.742716590919531
LCP2	turquoise	0.73845464534584
LGALS2	turquoise	0.668181186077605
LIFR	turquoise	0.23638661603644
LILRA1	turquoise	0.0474611010424512
LILRB2	turquoise	0.119876882659957
LIMD2	turquoise	0.3728755998064
LIME1	turquoise	0.717527895315025
LOXL2	turquoise	0.0590751785489427
LPXN	turquoise	0.825009467250131
LRMP	turquoise	0.889600295989864
LSAMP	turquoise	0.20289509576965
LTA	turquoise	0.896251002575918
LTB	turquoise	0.793295665399043
LTBR	turquoise	-0.341660358584098
LY9	turquoise	0.911963513127854
LYL1	turquoise	0.827408058815793
LYN	turquoise	0.440736992882505
MAP4K1	turquoise	0.934517130438873
MBNL3	turquoise	0.440408241057712
MCOLN2	turquoise	0.678784423572979
MEF2C	turquoise	0.412078784782606
MEI1	turquoise	0.700869604525329
MFSD7	turquoise	0.0478289122622401
MZB1	turquoise	0.673333894197384
MGP	turquoise	-0.236031656476299
MMP14	turquoise	-0.128531279950107
MMP25	turquoise	0.496535409664058
MRPL27	turquoise	-0.346721625390506
MS4A1	turquoise	0.453813031962555
MVP	turquoise	0.423858137282399
MYO1F	turquoise	0.742615307076695
MYO1G	turquoise	0.839165671522156
MYO7A	turquoise	0.571814365247264
N4BP2	turquoise	0.269804221221405
N4BP2L1	turquoise	0.413338611849732
NAPSB	turquoise	0.818194989857622
NBEAL1	turquoise	-0.174358974390951
NCF1	turquoise	0.706858030138579
NCF1B	turquoise	0.608000171171574
NCF1C	turquoise	0.822134329407293
NCKAP1L	turquoise	0.811186826754363
NCR3	turquoise	0.7397180418102
NFKB2	turquoise	0.23362480241475
NFKBID	turquoise	0.251747593298323
NFYA	turquoise	-0.268996860465112
NHSL2	turquoise	-0.0715743870783248
NKG7	turquoise	0.842891459112384
NLRC5	turquoise	0.698615496259623
NOD2	turquoise	0.280300758121234
NOVA2	turquoise	-0.180711417308982
NR5A2	turquoise	0.437349752758057
NTNG2	turquoise	0.113438320641056
P2RX1	turquoise	0.580082860012249
P2RX5	turquoise	0.540407075587278
P2RY10	turquoise	0.85966801379594
P2RY11	turquoise	0.192417527994217
P2RY12	turquoise	0.406615717661384
P2RY13	turquoise	0.587043125202549
P2RY14	turquoise	0.510032404096504
P2RY8	turquoise	0.915807366690888
PAG1	turquoise	0.817670995329141
PARM1	turquoise	0.502402140398994
PARP15	turquoise	0.608854213522181
PARVG	turquoise	0.863378853969428
PATL2	turquoise	0.805046568393645
PATZ1	turquoise	-0.115382155247198
PBX4	turquoise	0.490742951646033
PDCD1	turquoise	0.823240143469937
PDE3A	turquoise	-0.159083146475032
PDE3B	turquoise	0.6465653795605
PDE4B	turquoise	0.154951622833628
PDE6G	turquoise	0.299464834734766
PDGFA	turquoise	-0.311314780707901
PDIA2	turquoise	-0.144311068381758
PIM2	turquoise	0.733333701818664
PIP4K2A	turquoise	0.741744833535989
PKHD1L1	turquoise	0.491805182506407
PKIB	turquoise	-0.134598593710959
PKP3	turquoise	-0.308102626446792
PLA1A	turquoise	0.687430656758189
PLA2G2D	turquoise	0.114463567312857
PLA2G4E	turquoise	-0.049434309713193
PLCB2	turquoise	0.769068223827508
PLCL2	turquoise	0.789273611085542
PLD4	turquoise	0.150862330460627
PLEK2	turquoise	-0.159542142706034
PLEKHO1	turquoise	0.634736523551498
PNLIPRP3	turquoise	-0.141871977527976
PNOC	turquoise	0.746811187667439
POU2AF1	turquoise	0.759431304595438
POU2F2	turquoise	0.668595931676547
PPL	turquoise	-0.333242948721348
PPM1H	turquoise	-0.220753581232937
PPM1M	turquoise	0.74054641106099
PPP1R13L	turquoise	-0.392333356656464
PPP1R16B	turquoise	0.865550410758384
PRELP	turquoise	-0.18367237698849
PREX1	turquoise	0.679127880615769
PRF1	turquoise	0.816269653996401
PRG2	turquoise	-0.0771861908666919
PRKAR2A	turquoise	-0.167434187104098
PRKAR2B	turquoise	-0.0694413682874422
PRKCB	turquoise	0.905662938386992
PRTG	turquoise	-0.0410136728095308
PSAP	turquoise	0.287837837391492
PSMB10	turquoise	0.787943843657161
PSMB8	turquoise	0.513553243531054
PSMB9	turquoise	0.625431665510079
PSMC5	turquoise	0.105839349767219
PSMD1	turquoise	-0.238736206792559
PSME1	turquoise	0.669817409492156
PSME2	turquoise	0.60563446364772
PSTPIP1	turquoise	0.875108299681118
PTCRA	turquoise	0.573715362863279
PTGDR	turquoise	0.744184790475425
PTGDS	turquoise	0.755848493370449
PTGIR	turquoise	0.193908825917315
PTPN22	turquoise	0.642142969490883
PTPN6	turquoise	0.845046813775351
PTPN7	turquoise	0.901423525810289
PTPRC	turquoise	0.723444366356206
PTPRCAP	turquoise	0.948070290581466
PUS10	turquoise	-0.175072759840667
PVRIG	turquoise	0.93253914643769
PYHIN1	turquoise	0.924182093352025
RAB33A	turquoise	0.678080867495168
RAB37	turquoise	0.814879982380569
RAB39B	turquoise	0.119005349030235
RAB8B	turquoise	0.738860314428812
RAD23B	turquoise	-0.194137012775315
RAET1G	turquoise	-0.237025483738761
RAET1L	turquoise	-0.190480714152193
RAMP3	turquoise	0.593330549580504
RAPGEF6	turquoise	0.627053384922727
RARRES3	turquoise	0.587673598158682
RASAL3	turquoise	0.919098360924263
RASGRP2	turquoise	0.751459896565048
RASGRP3	turquoise	0.488168288254843
RASSF2	turquoise	0.677375757898272
RASSF4	turquoise	0.505260808150917
RASSF5	turquoise	0.855282863178399
RASSF6	turquoise	0.1455388596138
RBP5	turquoise	0.407068288986891
RCSD1	turquoise	0.669765853385536
REL	turquoise	0.168873317090455
RELB	turquoise	0.332778972161574
RENBP	turquoise	0.515894033722577
RFTN1	turquoise	0.693021271722269
RFX5	turquoise	0.372227998735657
RFXAP	turquoise	-0.231129757399746
RGL1	turquoise	0.46608465533858
RGL4	turquoise	0.889415282359799
RGS13	turquoise	0.403238619784481
RHOD	turquoise	-0.371651547843013
RIMKLA	turquoise	-0.150341148899889
RIN1	turquoise	-0.186961682885449
RIN3	turquoise	0.356725020861131
RNF125	turquoise	0.405935590719407
RNF166	turquoise	0.584437245544963
RNF222	turquoise	-0.106157731367556
LAMTOR2	turquoise	-0.219044414752546
ROCK2	turquoise	-0.220037929292765
RPS6KA4	turquoise	0.288495461849091
RTN1	turquoise	-0.139928945571686
RUFY4	turquoise	0.337789221354273
RUNX3	turquoise	0.542203217068437
S100A16	turquoise	-0.150107155636387
S100A2	turquoise	-0.269785228901833
S100B	turquoise	-0.0836225727994154
S1PR4	turquoise	0.921599453540319
SAMD14	turquoise	-0.0505666932932491
SAMD3	turquoise	0.883033542528654
SARDH	turquoise	0.347539764968268
SASH3	turquoise	0.927140815284967
SBNO1	turquoise	-0.180380869068842
SCUBE3	turquoise	-0.229370376915823
SDC2	turquoise	-0.243361420444229
SDCBP2	turquoise	-0.177740596165786
SECISBP2L	turquoise	0.166672935254796
SELL	turquoise	0.877611939350693
SELP	turquoise	0.511484312597146
SELPLG	turquoise	0.608854632059034
PEAK1	turquoise	0.0995150328482794
SH2D1A	turquoise	0.868460813150118
SH2D2A	turquoise	0.378916139369477
SH2D3C	turquoise	0.739910989517357
SH2D5	turquoise	-0.179549309965297
SIGLEC12	turquoise	0.259205690376233
SIGLEC8	turquoise	0.373580002494081
SIRPB1	turquoise	0.158166671637087
SIRPB2	turquoise	-0.0350330557229855
SIRPG	turquoise	0.37554623812851
SIT1	turquoise	0.583791705226483
SKAP1	turquoise	0.74617034395333
SLA2	turquoise	0.859036648224822
SLA	turquoise	0.806249241536572
SLAMF1	turquoise	0.915794030020842
SLAMF7	turquoise	0.687431099924993
SLC12A3	turquoise	0.174862466885974
SLC17A9	turquoise	0.392738775420128
SLC24A4	turquoise	0.337043095038941
SLC25A45	turquoise	0.274544292852236
SLC45A3	turquoise	-0.0878570849700401
SLC8A1	turquoise	0.334975929091382
SMAP2	turquoise	0.764857539550548
SNX20	turquoise	0.633151891790444
SP100	turquoise	0.479561171234028
SP110	turquoise	0.680791884224903
SP140	turquoise	0.871781223793429
SPAG4	turquoise	0.274385567947873
SPATA13	turquoise	0.209552488843069
SPIB	turquoise	0.431121637341438
SPNS3	turquoise	0.704069515995674
SPOCK2	turquoise	0.710273108502168
ST3GAL2	turquoise	0.56052984821616
ST3GAL5	turquoise	0.624894858347983
ST3GAL6	turquoise	-0.189659047482443
ST6GAL1	turquoise	0.379614448621748
ST8SIA4	turquoise	0.72982404572577
STAP1	turquoise	0.648091413041798
STAT1	turquoise	0.625748814383554
STAT4	turquoise	0.912723128700177
STAT5A	turquoise	0.518375593566074
STK17B	turquoise	0.602562861976002
STRN	turquoise	0.13158268580483
SULT1C4	turquoise	-0.158280396392996
SULT2B1	turquoise	-0.0807327767267449
SUSD3	turquoise	0.701588715190713
SYT11	turquoise	0.415682210933562
SYTL3	turquoise	0.425683403077144
TAGAP	turquoise	0.615261480303209
TAP1	turquoise	0.559458130301305
TAP2	turquoise	0.354635333757898
TAPBP	turquoise	0.527639978297702
TAPBPL	turquoise	0.442310590848247
TARP	turquoise	0.485400632566741
TBC1D10C	turquoise	0.930281983373316
TCEAL7	turquoise	0.0491566722110699
TCL1A	turquoise	0.761390262944384
TESC	turquoise	0.410978206375722
TFEC	turquoise	0.0373805305872787
TGFB1	turquoise	0.0646876206723525
TGFB2	turquoise	-0.276206283306115
THEMIS	turquoise	0.772109414871371
THPO	turquoise	0.119677982411685
TIFAB	turquoise	0.72558036065349
TIGIT	turquoise	0.701898427771497
TIMD4	turquoise	0.687912490118542
TLR10	turquoise	0.791567538311964
TLR9	turquoise	0.726134441958067
TMC8	turquoise	0.650819882427572
TMEM106A	turquoise	0.336410287333282
IGFLR1	turquoise	0.73928744534201
TMEM156	turquoise	0.743361251081216
TMEM176A	turquoise	0.540164342006185
TMIGD2	turquoise	0.365976076354528
TNF	turquoise	0.345689631577615
TNFRSF10A	turquoise	0.159659564910229
TNFRSF10B	turquoise	0.0412913416146694
TNFRSF12A	turquoise	-0.30371875265394
TNFRSF13B	turquoise	0.829637828160704
TNFRSF13C	turquoise	0.562401738109663
TNFRSF14	turquoise	0.809539969819389
TNFRSF17	turquoise	0.705776653655584
TNFRSF18	turquoise	0.14103972572879
TNFRSF1B	turquoise	0.770429653138278
TNFRSF25	turquoise	0.530443759806463
TNFRSF4	turquoise	0.804651434869301
TNFRSF6B	turquoise	0.326598046226101
TNFRSF8	turquoise	0.425029119144259
TNFRSF9	turquoise	0.652723272837911
TNFSF10	turquoise	0.296976338888606
TNFSF11	turquoise	0.162820367449866
TNFSF14	turquoise	0.698686626819181
TNFSF9	turquoise	-0.00799995252160771
TNIK	turquoise	0.219177181094814
TOX	turquoise	0.382947245058747
TRAF1	turquoise	0.73240915684943
TRAF3IP3	turquoise	0.838777801400273
TRANK1	turquoise	0.795540449214482
TRAT1	turquoise	0.855122459929501
TREM1	turquoise	-0.271216157541584
TREML1	turquoise	0.226589945875813
TRIM21	turquoise	0.603271399585545
TRIM61	turquoise	-0.284662181632409
TRPV3	turquoise	-0.0599684501632984
TSHR	turquoise	0.310067818607254
TSLP	turquoise	-0.109394221552127
TSPAN32	turquoise	0.425836015897441
TTC16	turquoise	0.224464603755135
TTC24	turquoise	0.082706090865319
TXK	turquoise	0.665149699148608
TYMP	turquoise	0.448209407000209
UBASH3A	turquoise	0.824768901325121
UBD	turquoise	0.555478684703221
UBR1	turquoise	0.0782570672043139
UBXN11	turquoise	0.154415559726989
UBXN1	turquoise	0.299007669452493
UCP2	turquoise	0.48805621494414
ULBP3	turquoise	-0.106387355495373
UNC13D	turquoise	0.314698231124463
UNC5C	turquoise	-0.159637544582835
UNC93B1	turquoise	0.431226597218957
UTS2	turquoise	0.258342845927005
VAV1	turquoise	0.837119050431043
VCAM1	turquoise	0.632215800676747
VEGFA	turquoise	-0.415412738208264
VPREB3	turquoise	0.7204983771148
WARS	turquoise	0.565632114603737
WAS	turquoise	0.915028848335221
WDFY4	turquoise	0.272133766444814
WFDC12	turquoise	0.070462876090984
WIPF1	turquoise	0.754458776936199
XBP1	turquoise	0.273891941205084
XCL1	turquoise	0.279270767369931
XKR8	turquoise	0.161836220735481
ZAP70	turquoise	0.902161667291663
ZBTB10	turquoise	-0.289936417587463
ZBTB32	turquoise	0.610906629426608
ZDHHC20	turquoise	-0.285998108943652
ZNF185	turquoise	-0.214634857894377
ZNF469	turquoise	-0.254898493413039
ZNF521	turquoise	-0.225129921798129
ZNF671	turquoise	0.638018417507416
ZNF683	turquoise	0.658474807937291
ZNF80	turquoise	0.471273758448155
ZNF831	turquoise	0.896325547836778
ABCC9	green	0.520969345301883
ACSS3	green	0.290424151304285
ADAM12	green	0.707688201653682
ADAM6	green	0.459283408870392
ADAMTS12	green	0.226713707938777
ADAMTS14	green	0.513581324068553
ADAMTS16	green	-0.305112748399274
ADPRH	green	0.78801059892548
AOC3	green	-0.320162180619182
APOL3	green	0.69277023079936
ARHGAP6	green	0.261690771068994
ASPN	green	-0.235360994163592
ATP10A	green	0.553423204104985
BCL2L14	green	0.315996992877748
C16orf54	green	0.544868662185958
C1orf127	green	0.733359926514184
C4A	green	0.511655132907946
CCR9	green	0.658543287351376
CCRL2	green	0.67200189593595
CHST2	green	0.694157949343452
COTL1	green	0.514771529408302
CRLF2	green	-0.260481542649177
CSF3	green	0.550242155099229
CXCR1	green	0.702305397629223
CXorf36	green	0.802571025330773
DNAH8	green	0.325830484944765
DOK1	green	0.623343061370653
ENOX1	green	0.640712672442451
FAM171B	green	0.499936046188632
FAT4	green	0.643098655607061
FBXL7	green	0.75144200800376
FOXP3	green	0.621552468297949
HGF	green	0.682603214951692
ICAM1	green	0.813176984207558
IFNA13	green	-0.280465872928837
IFNA21	green	-0.282104794282696
IFNE	green	-0.295218482252645
IFNK	green	0.294796485764053
IL22RA1	green	0.430340988334193
IL22RA2	green	0.744104065657898
IL4	green	0.246042296601389
IL5	green	0.291062274370177
INHBC	green	-0.269430871749828
IVL	green	0.540011918302397
JAKMIP1	green	0.290012639293113
KIAA0754	green	-0.238264071012173
LILRA4	green	0.742743791900157
LOC606724	green	0.269435386993984
MED13	green	0.638892904135493
MMP16	green	0.621852470374575
MYEF2	green	0.733947727475078
NCR1	green	0.7137369971932
NFAM1	green	0.726874399742332
NRXN3	green	0.344733518225035
PADI2	green	0.671323663965609
PFDN2	green	0.639227464942622
PLXNA4	green	0.363507709412478
PLXND1	green	0.74862293284047
PREX2	green	0.248698402885872
PRKG1	green	0.583076462980627
RASGRP4	green	0.313268660797582
RHOH	green	0.45100148908096
SCARF1	green	0.566762480583539
SDR9C7	green	0.604248907738855
SECTM1	green	0.467625122450769
SFTPB	green	-0.316986584124393
SLC1A7	green	0.304291616473482
SNED1	green	0.517749098765887
SPN	green	0.666605160463785
STAC3	green	0.678774303634322
TBCEL	green	0.589907892300089
TBX21	green	0.823618970570166
TBXA2R	green	0.750217153055991
THSD7A	green	0.701846918361907
TNFRSF10D	green	0.41267020452174
TNFSF15	green	0.498302498114305
USP12	green	0.390390735428104
ZNF835	green	0.22808504846898
ACTA2	brown	0.633617040301331
ACVR1	brown	0.538003176488159
ACVR2A	brown	0.344853500609156
ADAMTS2	brown	0.789643978232088
ADAMTSL2	brown	0.518969973452522
AEBP1	brown	0.831420267330342
AMHR2	brown	0.243933120049774
AMIGO3	brown	-0.192228596529114
AMPH	brown	0.48623769359702
ANGPTL2	brown	0.866096403820681
ANO6	brown	0.485969989807752
ANTXR1	brown	0.675173297018772
ANTXR2	brown	0.685722298576261
CLMP	brown	0.435499125635445
BCL6B	brown	0.340825824945495
BDKRB2	brown	0.323387780038264
BGN	brown	0.651454155548871
BHLHE41	brown	0.191073229349602
BICC1	brown	0.491646649550538
BMPR2	brown	0.398611012665675
BNC2	brown	0.846088612141017
C14orf2	brown	-0.174092731748123
CACNA1C	brown	0.590011654976641
CD248	brown	0.774864009585124
CD300E	brown	-0.139873070100725
CDH11	brown	0.892262012050432
CHRD	brown	0.585997455948157
CLCF1	brown	0.0891514711051476
CLEC11A	brown	0.807611380629703
COL10A1	brown	0.671120768238505
COL11A1	brown	0.629457080458791
COL12A1	brown	0.85312623959498
COL15A1	brown	0.725876481949992
COL18A1	brown	0.587152823461724
COL1A1	brown	0.842960996873111
COL1A2	brown	0.86983841528455
COL3A1	brown	0.852230134708822
COL4A1	brown	0.463134550907966
COL4A2	brown	0.380596085859817
COL5A1	brown	0.86629390996166
COL5A2	brown	0.910976866923311
COL5A3	brown	0.580678652177558
COL6A1	brown	0.687088513575213
COL6A2	brown	0.713748261000683
COL6A3	brown	0.881795407869742
COL8A1	brown	0.653921639502518
COLEC12	brown	0.640398078094575
CORIN	brown	0.699081630636773
CPZ	brown	0.707170548388384
CRISPLD2	brown	0.839542028212019
CSMD2	brown	0.293689022911287
CTGF	brown	0.638278591273572
CTSK	brown	0.859712869734638
DAAM2	brown	0.433075722163407
DAB2	brown	0.648008052641209
DACT1	brown	0.813936408236097
DACT3	brown	0.711569840678578
DCHS1	brown	0.346035775630896
DCN	brown	0.75451001740683
DDR2	brown	0.550018249661306
DLC1	brown	0.411004659073006
DLL4	brown	0.196172544403334
E2F5	brown	-0.397608206158453
ECM2	brown	0.841784601497998
EDNRA	brown	0.728315535481925
EFEMP2	brown	0.0670021051844942
EHD2	brown	0.712214854952957
EMILIN1	brown	0.859110385248595
ENPEP	brown	0.43330514503502
EPOR	brown	0.246527358543894
FAM155A	brown	0.173671985170983
FAM198B	brown	0.758259301088135
FAP	brown	0.891208188600074
FBLN2	brown	0.604423526352101
FBLN5	brown	0.350363363090776
FBN1	brown	0.843142173669779
FERMT2	brown	0.680961269211344
FGD5	brown	0.523642513768027
FILIP1L	brown	0.8347437539361
FKBP7	brown	0.478013183303914
FMOD	brown	0.598856306495621
FN1	brown	0.587140821119353
FNDC1	brown	0.656942612373167
FSTL1	brown	0.839209196361563
FSTL3	brown	0.462710981516662
GGT5	brown	0.44125677917469
GJB2	brown	0.448986812620249
GLIS3	brown	0.610709274636943
GLT8D2	brown	0.913739344283489
GPC6	brown	0.664590477467857
GPR137B	brown	0.518227459233221
GPR4	brown	0.476128336153524
GREM1	brown	0.697637582961533
GUCY1A2	brown	0.228180744105526
HECW2	brown	0.148170598902773
HEPH	brown	0.497613719008642
HEYL	brown	0.526551109423327
HMCN1	brown	0.297183744865558
HSPA5	brown	0.287245930618635
HTRA3	brown	0.615807854330655
ICOSLG	brown	-0.306985827573069
IGSF21	brown	0.47622867772386
IL13RA1	brown	0.476591992600673
IL1R2	brown	-0.221982378628491
IL23A	brown	-0.279436315503916
ISLR	brown	0.621405858359611
ITGA11	brown	0.755452226968859
ITGA5	brown	0.652790770033071
ITGB3	brown	0.307649311379361
ITGBL1	brown	0.565692245226075
JAM3	brown	0.77945250609439
KCND2	brown	0.355737310320044
KCNE4	brown	0.345111265230258
KCNMB1	brown	0.241971023444522
KDR	brown	0.366497853778582
LAMA4	brown	0.819971298360019
LATS2	brown	0.452139322149909
LCE3D	brown	0.161108943281652
LMOD1	brown	0.666938926780358
LPAR4	brown	0.29192731718299
LRCH2	brown	0.452652247416426
LRRC15	brown	0.723290462566875
LRRC17	brown	0.764260781279956
LRRC32	brown	0.829015061644446
LUM	brown	0.742047834023709
MARCO	brown	-0.290812634577668
MED13L	brown	-0.137080904601299
MICAL2	brown	0.347296579996256
MITF	brown	0.591188220792857
MMP2	brown	0.854943339600751
MMP3	brown	0.363123979318221
MRPS21	brown	-0.267929349631084
MRVI1	brown	0.28897939376468
MSRB3	brown	0.799192273105259
MXRA8	brown	0.803278561339577
NFYC	brown	-0.274976621468206
NID2	brown	0.601330789153703
NLRP12	brown	0.52744023411686
NOX4	brown	0.740867952145018
NRP1	brown	0.580245540623051
NTM	brown	0.654211426424504
NTRK1	brown	0.174328710949261
OLFML1	brown	0.838074759909522
OLFML2B	brown	0.800306028550594
OLFML3	brown	0.76039274838003
OMD	brown	0.756351504710546
P4HA3	brown	0.282457617742196
PCDH12	brown	0.481201263838483
PCDH17	brown	0.256983673676387
PCOLCE	brown	0.858342634769696
PDGFB	brown	0.408355903873721
PDGFC	brown	0.561831294134942
PDGFRA	brown	0.696643165813684
PDGFRB	brown	0.906229146175178
PDGFRL	brown	0.797878559298598
PDZRN3	brown	0.224033532277427
PLIN3	brown	0.444010005223144
PLVAP	brown	0.353886284847085
PLXDC1	brown	0.532338550657027
PMP22	brown	0.488291311647854
PNMA2	brown	0.316758614508735
PODN	brown	0.849191058777058
POSTN	brown	0.74482521493142
PROCR	brown	0.489661493452992
PRRX1	brown	0.729241733444148
PSMC2	brown	-0.308624092308686
PTPRM	brown	0.397868645707377
RARRES2	brown	0.739812206956193
RBM38	brown	-0.474724197128439
RCN3	brown	0.598048885931937
RECK	brown	0.691245246972164
RFXANK	brown	-0.252059253989366
RGPD1	brown	-0.188481168639056
ROR1	brown	0.165976667218832
SCARF2	brown	0.752716955354963
SERPINE1	brown	0.576089481377926
SERPINF1	brown	0.800713338050427
SFRP2	brown	0.789488051070675
SGCD	brown	0.771549145468758
SGIP1	brown	0.580263878401603
SLCO5A1	brown	-0.283230582062679
SLIT3	brown	0.765964808079076
SNRPF	brown	-0.304036754482365
SPON1	brown	0.794642467829899
SSC5D	brown	0.715848475087663
STARD13	brown	0.172663275537944
STARD8	brown	0.578469413394373
STXBP6	brown	-0.143243670449288
SULF1	brown	0.642434712013535
SVOPL	brown	-0.240326021173821
SYNE1	brown	0.546019492718649
TGFB3	brown	0.785444275984012
TGFBI	brown	0.607108791052047
TGFBR1	brown	0.171326678062244
THBS1	brown	0.633378943919354
THBS2	brown	0.842969063225502
THY1	brown	0.83397626938602
TIMP2	brown	0.746486311776288
TIMP3	brown	0.700441136720886
TMEM119	brown	0.730002732652177
TMEM204	brown	0.713993188116979
TMEM47	brown	0.422051057385685
TNFAIP6	brown	0.522786169252795
TNFRSF1A	brown	0.239850393850789
TSHZ3	brown	0.893148420949366
TTBK2	brown	-0.0606607695262029
UHMK1	brown	-0.366560359793393
USP51	brown	-0.0951740079690261
VCAN	brown	0.797332980079498
VEGFB	brown	0.473123594649898
VENTX	brown	0.510967593794791
VGLL3	brown	0.67428098311718
WISP1	brown	0.311077118711128
WNT2	brown	0.619732133442883
ZCCHC24	brown	0.732510661103835
ZFPM2	brown	0.455814451223226
ZNF423	brown	0.694047326332432
LRP1	brown	0.791564401775646
HMGB1	brown	-0.218693933178143
ACVR1B	red	-0.300751759394107
BST2	red	0.662576066761518
CCL8	red	0.738676224194809
CMPK2	red	0.757621386894053
CNTF	red	-0.200474982951929
CXCL11	red	0.574772935580311
DDX58	red	0.745597849606753
DDX60	red	0.790568815733992
EPSTI1	red	0.75442845202694
ETV7	red	0.58391519426869
FBXO6	red	0.622173896639397
HAPLN3	red	0.320595156701759
HLA-B	red	0.661519908082679
IFI27	red	0.822952161737533
IFI35	red	0.826326767677246
IFI44	red	0.914165243675527
IFI44L	red	0.912031606148059
IFI6	red	0.796353081743476
IFIH1	red	0.883473753623214
IFIT2	red	0.890146983272801
IFIT3	red	0.885665520573328
IFITM1	red	0.837615098827995
IFITM3	red	0.625105020840565
IFNB1	red	0.52327334060475
ISG15	red	0.873810460027058
LIF	red	0.192099915464131
MX1	red	0.864311162665729
NFATC2	red	-0.102608360940642
NMI	red	0.559569640800514
OAS1	red	0.705559664978329
OAS2	red	0.858152779408226
OASL	red	0.89776897612989
PARP12	red	0.776002079628489
PARP14	red	0.836310456306504
PARP9	red	0.832192238002097
RSAD2	red	0.875887924702964
RTP4	red	0.739337972561659
XAF1	red	0.839349921527118
EIF2AK2	red	0.632265936513304
APOBEC3D	grey	-0.715187469542847
CCDC141	grey	0.715187469542852
ASAH1	black	0.654674280634716
CCNT1	black	-0.686905428875031
CD58	black	0.577835668827838
CLOCK	black	-0.544201547642233
CREB1	black	-0.668026715539781
CTSE	black	-0.437790666724276
ENO3	black	-0.49744053383227
HSP90AA1	black	0.67954855279026
HSPA8	black	0.792311910902867
IL10RB	black	0.643340617034354
ITGB1	black	0.795800910081137
LCOR	black	-0.551650092177879
MFAP3	black	0.566861996708389
NCOA2	black	0.472373778047298
PAFAH1B2	black	0.482639023981767
PML	black	-0.782183948410332
PSMC1	black	0.89729012638636
PSMC4	black	0.74895175659856
PSMC6	black	0.642474148593011
PSMD10	black	0.855204846078119
PSMD6	black	0.826562067708313
PSMD7	black	0.76267403308154
REST	black	0.441156096219574
SFMBT2	black	-0.599951869575059
SON	black	0.778175597588377
TAOK1	black	-0.583618848281305
TNFRSF10C	black	-0.420667875900526
TUBB6	black	0.647831619793298
VIM	black	0.611632834633254
ANXA1	black	0.503050756375647
